# Supplementary material for: Variation in Metal–Support Interaction with TiO2 Loading and Synthesis Conditions for Pt-Ti/SBA-15 Active Catalysts in Methane Combustion
Source: Nanomaterials (Basel). 2023 May 15;13(10):1647. doi: 10.3390/nano13101647 (PMC10223147; doi:10.3390/nano13101647)
Supplement: Supplementary file 1 [file nanomaterials-13-01647-s001.zip]

Archive with 1 entries (1 files):
- nanomaterials-2349241-supplementary.pdf
